# Supplementary material for: People confabulate with high confidence when their decisions are supported by weak internal variables
Source: Neurosci Conscious. 2021 Mar 10;2021(1):niab004. doi: 10.1093/nc/niab004 (PMC7959213; doi:10.1093/nc/niab004)
Supplement: niab004_Supplementary_Data [file niab004_supplementary_data.zip]

Archive with 9 entries (9 files):
- FS1.eps
- FS2.eps
- FS3.eps
- FS4.eps
- FS5.eps
- FS6.eps
- FS7.eps
- FS8.eps
- StimulusVideo.mp4
